# Supplementary material for: Chemical Profile and Evaluation of the Growth-Inhibitory, Anti-Inflammatory, and Antioxidant Activity Potential of Polar Extracts of Reseda alba L. (Resedaceae)
Source: Plants (Basel). 2026 Jun 12;15(12):1821. doi: 10.3390/plants15121821 (PMC13306858; doi:10.3390/plants15121821)
Supplement: Supplementary file 1 [file plants-15-01821-s001.zip]

Archive with 1 entries (1 files):
- plants-4331637-supplementary.pdf
